# Supplementary material for: Levels of toothache-related interests of Google and YouTube users from developed and developing countries over time
Source: PeerJ. 2019 Oct 10;7:e7706. doi: 10.7717/peerj.7706 (PMC6790224; doi:10.7717/peerj.7706)
Supplement: Data S1 — RSV values represent the normalized ratio of search volume of a particular keyword by the overall searches detected in a given time, considering the maximum value of the curve as RSV = 100. [file peerj-07-7706-s001.xlsx]

## Sheet: Developed countries - Web 
Date	Austrália	Chile	USA	Japan	United Kingdom	Mean	Groups
2008-01-01	36	21	37	59	24	35.4	1
feb/08	23	22	37	72	30	36.8	1
2008-03-01	45	21	33	65	29	38.6	1
apr/08	19	21	36	53	29	31.6	1
may/08	40	29	33	65	27	38.8	1
2008-06-01	36	20	34	49	26	33	1
2008-07-01	25	22	35	50	28	32	1
aug/08	35	20	37	58	29	35.8	1
sep/08	24	31	39	60	22	35.2	1
oct/08	23	25	35	60	27	34	1
2008-11-01	26	27	34	55	32	34.8	1
dec/08	38	28	36	67	31	40	1
2009-01-01	49	32	39	62	28	42	1
feb/09	22	28	39	47	28	32.8	1
2009-03-01	36	30	39	59	28	38.4	1
apr/09	51	30	37	74	30	44.4	1
may/09	32	29	37	55	33	37.2	1
2009-06-01	32	18	42	52	27	34.2	1
2009-07-01	28	28	39	53	32	36	1
aug/09	39	32	39	55	33	39.6	1
sep/09	42	19	41	52	30	36.8	1
oct/09	28	21	40	64	35	37.6	1
2009-11-01	30	35	40	62	34	40.2	1
dec/09	29	29	43	63	32	39.2	1
2010-01-01	33	37	41	75	35	44.2	1
feb/10	33	31	42	51	37	38.8	1
2010-03-01	48	29	43	68	42	46	1
apr/10	50	28	42	60	35	43	1
may/10	39	33	43	82	32	45.8	1
2010-06-01	45	20	43	68	36	42.4	1
2010-07-01	45	31	54	61	34	45	1
aug/10	38	39	47	69	39	46.4	1
sep/10	26	47	45	81	39	47.6	1
oct/10	43	38	50	75	37	48.6	1
2010-11-01	36	33	55	75	40	47.8	1
dec/10	42	40	53	75	48	51.6	1
2011-01-01	50	36	58	75	51	54	1
feb/11	37	40	56	66	46	49	1
2011-03-01	49	39	51	55	49	48.6	1
apr/11	42	39	52	54	46	46.6	1
may/11	38	38	54	72	47	49.8	1
2011-06-01	43	44	56	71	48	52.4	1
2011-07-01	54	42	59	72	45	54.4	1
aug/11	50	35	55	60	50	50	1
sep/11	55	43	56	64	50	53.6	1
oct/11	61	40	54	79	50	56.8	1
2011-11-01	51	45	58	78	52	56.8	1
dec/11	54	42	58	74	56	56.8	1
2012-01-01	67	50	59	74	50	60	1
feb/12	60	41	56	79	52	57.6	1
2012-03-01	60	40	61	79	52	58.4	1
apr/12	67	43	63	76	51	60	1
may/12	53	54	59	77	50	58.6	1
2012-06-01	53	44	61	82	53	58.6	1
2012-07-01	62	51	65	80	54	62.4	1
aug/12	56	42	62	85	54	59.8	1
sep/12	56	46	62	87	50	60.2	1
oct/12	51	51	61	84	54	60.2	1
2012-11-01	53	47	62	79	52	58.6	1
dec/12	60	54	67	81	59	64.2	1
2013-01-01	61	50	67	93	57	65.6	2
feb/13	53	51	68	100	58	66	2
2013-03-01	57	56	70	86	63	66.4	2
apr/13	62	54	68	86	61	66.2	2
may/13	56	54	66	92	64	66.4	2
2013-06-01	55	59	68	86	61	65.8	2
2013-07-01	67	51	66	76	54	62.8	2
aug/13	60	57	69	79	59	64.8	2
sep/13	63	62	66	81	60	66.4	2
oct/13	57	51	67	84	64	64.6	2
2013-11-01	53	59	72	88	63	67	2
dec/13	70	55	72	92	72	72.2	2
2014-01-01	68	71	77	98	69	76.6	2
feb/14	69	69	74	98	71	76.2	2
2014-03-01	65	61	73	87	66	70.4	2
apr/14	66	64	72	95	67	72.8	2
may/14	66	74	76	92	67	75	2
2014-06-01	72	70	76	89	61	73.6	2
2014-07-01	76	70	74	78	66	72.8	2
aug/14	61	75	72	78	61	69.4	2
sep/14	78	79	77	87	65	77.2	2
oct/14	68	69	72	93	67	73.8	2
2014-11-01	66	62	76	77	66	69.4	2
dec/14	80	70	84	92	80	81.2	2
2015-01-01	76	85	82	93	80	83.2	2
feb/15	74	77	79	90	78	79.6	2
2015-03-01	67	78	81	89	77	78.4	2
apr/15	82	74	79	89	73	79.4	2
may/15	79	80	81	82	75	79.4	2
2015-06-01	71	81	76	77	66	74.2	2
2015-07-01	70	94	77	82	74	79.4	2
aug/15	71	85	82	83	75	79.2	2
sep/15	72	84	80	85	73	78.8	2
oct/15	78	86	77	89	75	81	2
2015-11-01	79	70	83	83	74	77.8	2
dec/15	76	87	86	88	85	84.4	2
2016-01-01	79	58	84	88	87	79.2	2
feb/16	85	58	81	88	84	79.2	2
2016-03-01	78	55	85	89	86	78.6	2
apr/16	84	54	81	92	83	78.8	2
may/16	89	55	80	89	82	79	2
2016-06-01	78	48	85	83	75	73.8	2
2016-07-01	82	54	85	76	82	75.8	2
aug/16	78	55	77	79	86	75	2
sep/16	79	52	85	78	84	75.6	2
oct/16	94	62	84	84	87	82.2	2
2016-11-01	69	56	81	92	85	76.6	2
dec/16	79	84	93	82	95	86.6	2
2017-01-01	79	88	90	82	89	85.6	2
feb/17	79	95	93	92	88	89.4	2
2017-03-01	81	85	91	86	89	86.4	2
apr/17	90	90	92	83	88	88.6	2
may/17	82	78	91	90	86	85.4	2
2017-06-01	89	83	92	80	87	86.2	2
2017-07-01	84	90	96	79	89	87.6	2
aug/17	87	96	89	82	94	89.6	2
sep/17	92	100	85	81	89	89.4	2
oct/17	84	88	88	83	88	86.2	2
2017-11-01	76	88	92	79	86	84.2	2
dec/17	86	99	94	87	100	93.2	2

## Sheet: Developed countries - YouTube
Date	Austrália	Chile	USA	Japan	United Kingdom	Mean	Groups
2008-01-01	0	0	4	63	4	14.2	1
feb/08	0	0	2	0	0	0.4	1
2008-03-01	0	0	0	0	3	0.6	1
apr/08	0	0	5	56	3	12.8	1
may/08	0	0	9	0	3	2.4	1
2008-06-01	0	0	3	50	17	14	1
2008-07-01	0	0	2	0	3	1	1
aug/08	64	0	4	0	3	14.2	1
sep/08	0	57	5	0	3	13	1
oct/08	0	50	3	0	5	11.6	1
2008-11-01	62	50	4	40	0	31.2	1
dec/08	0	47	4	79	3	26.6	1
2009-01-01	0	52	7	0	3	12.4	1
feb/09	0	0	7	0	3	2	1
2009-03-01	0	100	5	100	2	41.4	1
apr/09	0	0	5	0	0	1	1
may/09	0	45	4	30	11	18	1
2009-06-01	0	0	3	36	3	8.4	1
2009-07-01	52	0	4	27	0	16.6	1
aug/09	49	41	2	52	7	30.2	1
sep/09	50	0	4	0	2	11.2	1
oct/09	0	0	10	26	6	8.4	1
2009-11-01	52	0	7	26	0	17	1
dec/09	53	0	8	0	0	12.2	1
2010-01-01	51	77	14	0	4	29.2	1
feb/10	0	0	3	25	2	6	1
2010-03-01	45	36	8	45	5	27.8	1
apr/10	0	0	8	24	2	6.8	1
may/10	42	0	9	22	5	15.6	1
2010-06-01	44	33	7	0	3	17.4	1
2010-07-01	0	47	7	0	3	11.4	1
aug/10	0	0	9	22	2	6.6	1
sep/10	0	33	11	0	7	10.2	1
oct/10	0	0	8	63	5	15.2	1
2010-11-01	0	31	13	0	3	9.4	1
dec/10	0	0	9	33	5	9.4	1
2011-01-01	0	0	6	25	6	7.4	1
feb/11	31	19	5	25	8	17.6	1
2011-03-01	0	0	5	0	6	2.2	1
apr/11	49	16	7	0	5	15.4	1
may/11	24	30	4	22	7	17.4	1
2011-06-01	0	14	9	0	6	5.8	1
2011-07-01	0	13	7	23	5	9.6	1
aug/11	71	0	5	22	6	20.8	1
sep/11	0	8	7	0	5	4	1
oct/11	35	20	7	19	4	17	1
2011-11-01	23	12	7	25	4	14.2	1
dec/11	24	11	10	26	7	15.6	1
2012-01-01	0	12	10	27	6	11	1
feb/12	25	0	11	28	4	13.6	1
2012-03-01	22	0	8	26	3	11.8	1
apr/12	0	12	10	29	7	11.6	1
may/12	22	22	8	0	5	11.4	1
2012-06-01	22	11	11	0	3	9.4	1
2012-07-01	23	16	9	0	3	10.2	1
aug/12	22	11	15	0	12	12	1
sep/12	0	11	7	28	11	11.4	1
oct/12	0	11	7	0	4	4.4	1
2012-11-01	0	16	14	0	3	6.6	1
dec/12	0	10	14	30	11	13	1
2013-01-01	47	11	9	0	13	16	2
feb/13	75	19	100	0	19	42.6	2
2013-03-01	66	23	29	28	4	30	2
apr/13	0	0	14	0	7	4.2	2
may/13	21	25	9	0	11	13.2	2
2013-06-01	43	10	10	0	0	12.6	2
2013-07-01	44	19	18	28	6	23	2
aug/13	0	10	13	27	6	11.2	2
sep/13	21	16	10	0	3	10	2
oct/13	0	26	11	30	7	14.8	2
2013-11-01	22	22	15	47	5	22.2	2
dec/13	25	11	13	0	11	12	2
2014-01-01	24	12	16	0	8	12	2
feb/14	27	22	5	0	9	12.6	2
2014-03-01	0	13	10	30	6	11.8	2
apr/14	0	12	13	29	6	12	2
may/14	35	20	15	40	12	24.4	2
2014-06-01	44	18	14	0	5	16.2	2
2014-07-01	23	23	16	0	5	13.4	2
aug/14	44	23	9	30	5	22.2	2
sep/14	46	12	8	0	6	14.4	2
oct/14	0	12	13	33	5	12.6	2
2014-11-01	48	38	13	0	2	20.2	2
dec/14	0	19	10	0	10	7.8	2
2015-01-01	0	36	9	34	8	17.4	2
feb/15	26	16	11	36	9	19.6	2
2015-03-01	23	28	13	34	10	21.6	2
apr/15	0	14	6	36	11	13.4	2
may/15	0	13	9	34	2	11.6	2
2015-06-01	43	0	16	36	0	19	2
2015-07-01	0	13	11	0	4	5.6	2
aug/15	41	26	11	33	0	22.2	2
sep/15	21	27	16	0	6	14	2
oct/15	41	31	8	35	9	24.8	2
2015-11-01	43	26	11	36	3	23.8	2
dec/15	0	26	16	0	4	9.2	2
2016-01-01	0	28	13	0	2	8.6	2
feb/16	0	0	13	0	7	4	2
2016-03-01	0	25	7	38	4	14.8	2
apr/16	21	13	6	0	5	9	2
may/16	0	33	12	38	65	29.6	2
2016-06-01	91	28	8	0	56	36.6	2
2016-07-01	49	13	20	0	31	22.6	2
aug/16	0	41	19	39	25	24.8	2
sep/16	0	15	14	0	17	9.2	2
oct/16	47	21	11	0	34	22.6	2
2016-11-01	0	15	8	0	37	12	2
dec/16	0	28	11	0	18	11.4	2
2017-01-01	0	0	11	0	26	7.4	2
feb/17	0	0	19	45	16	16	2
2017-03-01	0	32	12	0	22	13.2	2
apr/17	0	55	14	66	33	33.6	2
may/17	0	0	14	0	15	5.8	2
2017-06-01	25	32	22	0	12	18.2	2
2017-07-01	52	32	9	0	10	20.6	2
aug/17	83	59	44	34	100	64	2
sep/17	54	60	37	15	70	47.2	2
oct/17	59	63	38	22	43	45	2
2017-11-01	54	66	39	15	43	43.4	2
dec/17	56	64	36	34	56	49.2	2

## Sheet: Developing countries - Web 
Date	South Africa	Saudi Arabia	Brazil	Mexico	Russia	Mean	Groups
2008-01-01	25	17	9	9	31	18.2	1
feb/08	19	31	11	10	14	17	1
2008-03-01	32	7	11	9	42	20.2	1
apr/08	27	17	12	8	17	16.2	1
may/08	11	18	11	8	28	15.2	1
2008-06-01	23	20	13	10	55	24.2	1
2008-07-01	58	23	12	9	35	27.4	1
aug/08	18	25	13	9	70	27	1
sep/08	21	26	14	9	28	19.6	1
oct/08	22	16	12	11	26	17.4	1
2008-11-01	19	19	13	13	34	19.6	1
dec/08	19	19	11	11	32	18.4	1
2009-01-01	14	13	12	9	38	17.2	1
feb/09	17	21	18	12	56	24.8	1
2009-03-01	12	24	18	14	43	22.2	1
apr/09	39	37	19	10	37	28.4	1
may/09	25	16	18	12	42	22.6	1
2009-06-01	38	39	18	9	34	27.6	1
2009-07-01	15	11	20	12	48	21.2	1
aug/09	21	28	16	12	54	26.2	1
sep/09	21	34	19	11	45	26	1
oct/09	28	24	21	11	29	22.6	1
2009-11-01	32	31	19	11	35	25.6	1
dec/09	28	25	20	12	28	22.6	1
2010-01-01	30	35	22	8	69	32.8	1
feb/10	32	44	21	17	45	31.8	1
2010-03-01	27	17	20	43	39	29.2	1
apr/10	29	25	21	18	54	29.4	1
may/10	28	31	23	14	43	27.8	1
2010-06-01	14	35	18	12	48	25.4	1
2010-07-01	32	22	21	14	34	24.6	1
aug/10	45	20	20	14	54	30.6	1
sep/10	23	25	23	14	48	26.6	1
oct/10	37	22	22	13	42	27.2	1
2010-11-01	26	29	24	13	48	28	1
dec/10	49	25	17	16	44	30.2	1
2011-01-01	37	29	23	14	61	32.8	1
feb/11	44	36	18	25	59	36.4	1
2011-03-01	26	32	22	67	47	38.8	1
apr/11	44	28	23	19	61	35	1
may/11	42	35	22	18	58	35	1
2011-06-01	47	31	23	15	51	33.4	1
2011-07-01	38	42	24	15	52	34.2	1
aug/11	36	33	24	16	57	33.2	1
sep/11	39	36	26	16	50	33.4	1
oct/11	45	41	27	14	58	37	1
2011-11-01	42	39	27	19	54	36.2	1
dec/11	36	34	28	19	57	34.8	1
2012-01-01	30	36	27	17	64	34.8	1
feb/12	53	39	28	39	67	45.2	1
2012-03-01	38	37	31	68	61	47	1
apr/12	50	43	31	25	56	41	1
may/12	58	44	30	25	60	43.4	1
2012-06-01	44	44	30	25	59	40.4	1
2012-07-01	39	40	32	21	64	39.2	1
aug/12	44	42	29	19	56	38	1
sep/12	49	49	32	21	58	41.8	1
oct/12	48	55	32	21	58	42.8	1
2012-11-01	35	42	32	20	62	38.2	1
dec/12	56	55	37	23	56	45.4	1
2013-01-01	41	49	32	20	64	41.2	2
feb/13	58	54	34	40	66	50.4	2
2013-03-01	33	51	29	73	62	49.6	2
apr/13	45	59	33	38	60	47	2
may/13	50	53	31	27	59	44	2
2013-06-01	37	48	31	28	73	43.4	2
2013-07-01	36	50	35	24	67	42.4	2
aug/13	49	66	33	22	97	53.4	2
sep/13	44	54	34	21	71	44.8	2
oct/13	46	69	32	23	68	47.6	2
2013-11-01	59	68	35	23	67	50.4	2
dec/13	73	64	38	23	62	52	2
2014-01-01	70	70	41	26	79	57.2	2
feb/14	71	64	40	44	68	57.4	2
2014-03-01	73	68	42	82	71	67.2	2
apr/14	72	65	45	32	66	56	2
may/14	65	57	41	34	65	52.4	2
2014-06-01	68	55	42	31	71	53.4	2
2014-07-01	61	64	43	31	71	54	2
aug/14	75	75	42	27	80	59.8	2
sep/14	72	61	46	28	75	56.4	2
oct/14	62	77	41	26	72	55.6	2
2014-11-01	68	73	45	27	79	58.4	2
dec/14	80	70	48	30	77	61	2
2015-01-01	76	71	52	30	90	63.8	2
feb/15	67	78	54	48	82	65.8	2
2015-03-01	65	56	52	94	79	69.2	2
apr/15	69	67	58	38	88	64	2
may/15	79	70	58	42	84	66.6	2
2015-06-01	73	70	56	42	79	64	2
2015-07-01	68	72	61	34	89	64.8	2
aug/15	82	78	63	36	100	71.8	2
sep/15	75	75	66	36	88	68	2
oct/15	81	84	64	38	85	70.4	2
2015-11-01	73	78	63	36	91	68.2	2
dec/15	100	84	75	39	82	76	2
2016-01-01	83	71	61	22	92	65.8	2
feb/16	74	70	66	34	95	67.8	2
2016-03-01	79	80	69	63	92	76.6	2
apr/16	83	84	72	30	89	71.6	2
may/16	79	73	66	26	89	66.6	2
2016-06-01	82	88	67	24	81	68.4	2
2016-07-01	88	78	70	20	94	70	2
aug/16	69	83	65	18	98	66.6	2
sep/16	77	68	72	19	86	64.4	2
oct/16	81	85	71	18	80	67	2
2016-11-01	69	88	73	18	82	66	2
dec/16	90	88	76	36	87	75.4	2
2017-01-01	93	77	82	40	95	77.4	2
feb/17	79	70	78	60	89	75.2	2
2017-03-01	86	83	76	100	85	86	2
apr/17	99	67	86	44	93	77.8	2
may/17	80	70	83	50	82	73	2
2017-06-01	96	75	83	48	92	78.8	2
2017-07-01	86	93	82	43	93	79.4	2
aug/17	86	83	83	40	98	78	2
sep/17	87	80	83	38	88	75.2	2
oct/17	87	82	89	39	92	77.8	2
2017-11-01	92	81	86	39	83	76.2	2
dec/17	99	75	89	43	85	78.2	2

## Sheet: Developing countries - YouTube
Date	South Africa	Saudi Arabia	Brazil	Mexico	Russia	Mean	Groups
2008-01-01	0	0	0	0	0	0	1
feb/08	0	0	10	0	0	2	1
2008-03-01	0	0	17	13	100	26	1
apr/08	0	0	17	12	0	5.8	1
may/08	0	0	8	11	0	3.8	1
2008-06-01	0	0	8	16	0	4.8	1
2008-07-01	0	0	0	10	0	2	1
aug/08	0	0	15	10	0	5	1
sep/08	0	0	15	0	0	3	1
oct/08	0	0	7	9	0	3.2	1
2008-11-01	0	100	7	0	0	21.4	1
dec/08	0	0	7	18	0	5	1
2009-01-01	0	0	14	0	0	2.8	1
feb/09	0	0	8	0	0	1.6	1
2009-03-01	0	69	13	8	0	18	1
apr/09	0	0	0	8	0	1.6	1
may/09	0	76	0	8	0	16.8	1
2009-06-01	0	0	8	0	0	1.6	1
2009-07-01	0	0	6	7	0	2.6	1
aug/09	0	0	12	7	0	3.8	1
sep/09	0	0	6	7	52	13	1
oct/09	100	0	17	0	0	23.4	1
2009-11-01	0	0	12	7	0	3.8	1
dec/09	0	0	6	7	38	10.2	1
2010-01-01	0	0	12	0	0	2.4	1
feb/10	0	0	13	21	0	6.8	1
2010-03-01	0	0	17	13	0	6	1
apr/10	0	0	17	6	39	12.4	1
may/10	0	0	0	12	0	2.4	1
2010-06-01	0	0	29	12	0	8.2	1
2010-07-01	0	0	11	19	0	6	1
aug/10	0	0	5	6	0	2.2	1
sep/10	0	65	5	13	0	16.6	1
oct/10	0	0	27	25	0	10.4	1
2010-11-01	0	0	23	6	0	5.8	1
dec/10	0	0	17	13	0	6	1
2011-01-01	0	10	10	8	0	5.6	1
feb/11	0	0	8	6	0	2.8	1
2011-03-01	0	9	12	8	0	5.8	1
apr/11	0	0	5	7	0	2.4	1
may/11	0	8	15	6	0	5.8	1
2011-06-01	0	9	11	8	0	5.6	1
2011-07-01	0	8	13	10	0	6.2	1
aug/11	0	0	14	11	0	5	1
sep/11	0	5	10	5	5	5	1
oct/11	0	6	11	8	6	6.2	1
2011-11-01	0	12	8	8	0	5.6	1
dec/11	0	0	4	7	6	3.4	1
2012-01-01	0	7	5	12	0	4.8	1
feb/12	0	19	14	7	6	9.2	1
2012-03-01	0	10	12	9	5	7.2	1
apr/12	0	15	7	9	6	7.4	1
may/12	0	10	10	11	0	6.2	1
2012-06-01	0	7	9	13	6	7	1
2012-07-01	0	15	8	10	24	11.4	1
aug/12	0	8	10	6	8	6.4	1
sep/12	0	16	2	5	5	5.6	1
oct/12	0	15	8	7	4	6.8	1
2012-11-01	23	12	6	8	4	10.6	1
dec/12	0	8	3	8	0	3.8	1
2013-01-01	0	11	13	8	4	7.2	2
feb/13	0	9	8	10	4	6.2	2
2013-03-01	0	8	12	15	7	8.4	2
apr/13	0	24	11	9	7	10.2	2
may/13	0	16	9	11	8	8.8	2
2013-06-01	18	16	11	7	4	11.2	2
2013-07-01	0	17	5	14	0	7.2	2
aug/13	15	34	13	8	4	14.8	2
sep/13	15	18	9	8	0	10	2
oct/13	0	27	11	16	7	12.2	2
2013-11-01	0	14	25	6	5	10	2
dec/13	42	0	74	10	3	25.8	2
2014-01-01	0	9	63	14	6	18.4	2
feb/14	17	11	55	10	3	19.2	2
2014-03-01	14	10	44	19	4	18.2	2
apr/14	0	12	58	9	5	16.8	2
may/14	9	5	20	11	4	9.8	2
2014-06-01	14	19	40	9	5	17.4	2
2014-07-01	0	22	18	13	3	11.2	2
aug/14	0	11	15	13	6	9	2
sep/14	12	11	17	19	3	12.4	2
oct/14	0	23	11	20	9	12.6	2
2014-11-01	0	12	8	15	6	8.2	2
dec/14	0	18	13	16	4	10.2	2
2015-01-01	0	39	17	15	3	14.8	2
feb/15	0	55	11	12	7	17	2
2015-03-01	0	0	17	11	7	7	2
apr/15	0	19	14	15	5	10.6	2
may/15	11	39	22	16	3	18.2	2
2015-06-01	0	19	21	22	3	13	2
2015-07-01	0	13	18	13	5	9.8	2
aug/15	0	12	17	32	9	14	2
sep/15	10	19	14	18	0	12.2	2
oct/15	10	18	7	19	12	13.2	2
2015-11-01	0	12	10	13	5	8	2
dec/15	0	18	8	23	4	10.6	2
2016-01-01	0	25	23	18	10	15.2	2
feb/16	0	27	5	14	4	10	2
2016-03-01	0	13	20	28	6	13.4	2
apr/16	0	12	19	14	4	9.8	2
may/16	9	12	20	18	6	13	2
2016-06-01	11	0	16	13	9	9.8	2
2016-07-01	11	14	10	12	2	9.8	2
aug/16	13	14	17	22	6	14.4	2
sep/16	0	0	21	23	3	9.4	2
oct/16	0	29	21	24	3	15.4	2
2016-11-01	9	15	21	21	3	13.8	2
dec/16	13	14	19	14	6	13.2	2
2017-01-01	12	14	14	11	9	12	2
feb/17	0	32	18	24	9	16.6	2
2017-03-01	8	28	23	34	4	19.4	2
apr/17	0	29	25	21	6	16.2	2
may/17	0	29	22	23	12	17.2	2
2017-06-01	0	19	36	12	4	14.2	2
2017-07-01	0	0	26	13	3	8.4	2
aug/17	9	32	73	70	7	38.2	2
sep/17	8	30	79	72	8	39.4	2
oct/17	5	29	82	78	9	40.6	2
2017-11-01	9	41	78	77	9	42.8	2
dec/17	8	33	77	76	11	41	2

## Sheet: Annual means
Year	Developed countries - Web searches	Developed countries - YouTube searches	Developing countries - Web searches	Developing countries - YouTube searches
2008	35.5	11.83	20.03	6.83
2009	38.2	14.9	23.92	8.27
2010	45.6	13.75	28.63	7.1
2011	52.4	12.25	35.02	4.95
2012	59.88	10.53	41.43	7.2
2013	66.18	17.65	47.18	11
2014	74.03	14.97	57.4	13.62
2015	79.57	16.85	67.72	12.37
2016	78.37	17.1	68.85	12.27
2017	87.65	30.3	77.72	25.5

## Sheet: DALYs
Countries	Years
	2008	2009	2010	2011	2012	2013	2014	2015	2016	2017
Australia	24.67	24.62	24.6	24.68	24.91	25.27	25.74	26.31	26.95	27.64
Chile	35.09	34.8	34.65	34.6	34.58	34.56	34.54	34.54	34.55	34.57
Japan	23.59	23.33	23.19	23.15	23.1	23.06	23.04	23.02	23.04	23.09
UK	36.43	36.38	36.33	36.27	36.19	36.12	36.06	36	35.94	35.88
USA	21.94	21.98	22.05	22.19	22.42	22.72	23.08	23.48	23.93	24.41
Developed countries	28.344	28.222	28.164	28.178	28.24	28.346	28.492	28.67	28.882	29.118
Brazil	32.05	32.01	31.99	32.01	32.02	32.03	32.05	32.09	32.14	32.19
Mexico	25.99	25.76	25.64	25.6	25.56	25.53	25.51	25.49	25.48	25.48
Russia	39.86	39.67	39.45	39.21	38.93	38.64	38.35	38.05	37.76	37.49
Saudi Arabia	21.95	22.1	22.22	22.32	22.41	22.48	22.56	22.65	22.73	22.8
South Africa	15.78	15.67	15.62	15.6	15.58	15.55	15.52	15.5	15.49	15.5
Developing countries	27.126	27.042	26.984	26.948	26.9	26.846	26.798	26.756	26.72	26.692
